# Supplementary material for: Widespread anatoxin-a detection in benthic cyanobacterial mats throughout a river network
Source: PLoS One. 2018 May 18;13(5):e0197669. doi: 10.1371/journal.pone.0197669 (PMC5959195; doi:10.1371/journal.pone.0197669)
Supplement: S1 Table — (XLSX) [file pone.0197669.s007.xlsx]

## Sheet: spatt_table
S1 Table. Solid phase adsorption tracking (SPATT) data from 2013-2015 in the Eel River.
year	site	lat	long	deploy	retrieve	days_deployed	MCY.LR	MCY.RR	MCY.YR	MCY.LA	totMCY	totATX
2013	SF114	39°44'32.56"	123°38'17.11"	2013-07-05 16:45:00	2013-07-15 11:30:00	9.78125	85.38	0	3.4	0	88.78	0
2013	SF114	39°44'32.56"	123°38'17.11"	2013-07-23 18:00:00	2013-08-02 18:00:00	10	48.68	0	0	0	48.68	0
2013	SF114	39°44'32.56"	123°38'17.11"	2013-08-08 18:00:00	2013-08-15 18:00:00	7	1.22	0	0	0	1.22	106.69
2013	SF114	39°44'32.56"	123°38'17.11"	2013-08-20 19:10:00	2013-08-27 19:30:00	7.01389	47.83	0	0	0	47.83	0
2013	SF114	39°44'32.56"	123°38'17.11"	2013-09-03 18:00:00	2013-09-14 17:30:00	10.9792	29.47	0	0	0	29.47	0
2013	VD653	39°49'31.84	123°40'50.53	2013-07-13 09:30:00	2013-07-20 15:10:00	7.23611	2.93	0.15	0	0	3.08	0
2013	VD653	39°49'31.85	123°40'50.54	2013-07-27 17:00:00	2013-08-03 15:00:00	6.91667	0.93	0	0	0	0.93	24.97
2013	VD653	39°49'31.86	123°40'50.55	2013-08-10 17:00:00	2013-08-17 17:00:00	7	0	0	0	0	0	0.32
2013	VD653	39°49'31.87	123°40'50.56	2013-08-24 17:00:00	2013-09-01 17:00:00	8	2.43	0	0	0	2.43	0.18
2013	VD653	39°49'31.88	123°40'50.57	2013-09-07 17:00:00	2013-09-14 17:00:00	7	1.33	0	0	0	1.33	0
2013	LE9357	40°36'32.86"	124°12'0.45"	2013-07-05 11:30:00	2013-07-13 11:00:00	7.97917	4.79	0	0	0	4.79	0
2013	LE9357	40°36'32.86"	124°12'0.45"	2013-07-21 13:30:00	2013-07-30 16:30:00	9.125	3.35	0	0	0	3.35	0
2013	LE9357	40°36'32.86"	124°12'0.45"	2013-08-08 12:00:00	2013-08-15 19:00:00	7.29167	0	0.24	0	0	0.24	8.84
2013	LE9357	40°36'32.86"	124°12'0.45"	2013-08-22 12:30:00	2013-09-02 11:00:00	10.9375	0	0	0	0	0	0
2013	LE9357	40°36'32.86"	124°12'0.45"	2013-09-09 12:30:00	2013-09-17 12:30:00	8	0.35	0	0	0	0.35	0.34
2013	MS1789	39°37'39.43"	123°20'39.45"	2013-07-05 18:30:00	2013-07-11 14:00:00	5.8125	6.26	0	0	2.04	8.3	0
2013	MS1789	39°37'39.43"	123°20'39.45"	2013-07-11 14:00:00	2013-07-23 08:30:00	11.7708	0	0	0	0	0	0
2013	MS1789	39°37'39.43"	123°20'39.45"	2013-07-23 08:30:00	2013-08-01 09:45:00	9.05208	5.46	0	0	0	5.46	0
2013	MS1789	39°37'39.43"	123°20'39.45"	2013-08-01 09:45:00	2013-08-08 11:15:00	7.0625	40.04	0	0	0	40.04	0
2013	MS1789	39°37'39.43"	123°20'39.45"	2013-08-08 11:30:00	2013-08-15 11:30:00	7	1.22	0.32	0	0	1.54	0
2013	MS1789	39°37'39.43"	123°20'39.45"	2013-08-15 11:30:00	2013-08-21 12:45:00	6.05208	1.38	0	0	0	1.38	0
2013	MS1789	39°37'39.43"	123°20'39.45"	2013-08-21 16:15:00	2013-08-27 16:15:00	6	2.6	0	0	0	2.6	0
2013	MS1789	39°37'39.43"	123°20'39.45"	2013-08-27 10:35:00	2013-09-03 19:00:00	7.35069	5.57	0.45	0	0	6.02	0
2013	MS1789	39°37'39.43"	123°20'39.45"	2013-09-03 08:20:00	2013-09-14 08:20:00	11	0	1.38	0	0	1.38	0
2013	SF1426	40°12'19.74"	123°47'19.78"	2013-07-13 13:30:00	2013-07-23 11:45:00	9.92708	2.37	0.13	0	0	2.5	19.05
2013	SF1426	40°12'19.74"	123°47'19.78"	2013-07-23 11:45:00	2013-08-01 12:30:00	9.03125	4.52	0.15	0	0	4.67	73.05
2013	SF1426	40°12'19.74"	123°47'19.78"	2013-08-01 12:30:00	2013-08-07 14:30:00	6.08333	2.16	0	0	0	2.16	277.02
2013	SF1426	40°12'19.74"	123°47'19.78"	2013-08-07 12:30:00	2013-08-15 12:30:00	8	1.07	0	0	0	1.07	61.36
2013	SF1426	40°12'19.74"	123°47'19.78"	2013-08-15 14:00:00	2013-08-20 13:15:00	4.96875	2.5	0	0	0	2.5	14.55
2013	SF1426	40°12'19.74"	123°47'19.78"	2013-08-20 12:45:00	2013-08-27 10:35:00	6.90972	1.34	0	0	0	1.34	193.32
2013	SF1426	40°12'19.74"	123°47'19.78"	2013-08-27 12:20:00	2013-09-03 12:40:00	7.01389	4.24	0	0	0	4.24	21.35
2013	SF1426	40°12'19.74"	123°47'19.78"	2013-09-03 12:00:00	2013-09-14 12:00:00	11	0	0	0	0	0	0.97
2013	SF1426	40°12'19.74"	123°47'19.78"	2013-09-14 10:20:00	2013-09-24 10:20:00	10	0	0	0	0	0	8.75
2013	SF881	40° 0'3.25"	123°47'20.10"	2013-07-13 15:00:00	2013-07-23 12:30:00	9.89583	2.22	0.15	0	0	2.37	4.95
2013	SF881	40° 0'3.25"	123°47'20.10"	2013-07-23 12:30:00	2013-08-01 14:15:00	9.07292	0	0	0	0	0	2.11
2013	SF881	40° 0'3.25"	123°47'20.10"	2013-08-01 14:15:00	2013-08-07 08:15:00	5.75	2.36	0	0	0	2.36	0.34
2013	SF881	40° 0'3.25"	123°47'20.10"	2013-08-07 13:15:00	2013-08-15 13:15:00	8	0	0	0	0	0	140.03
2013	SF881	40° 0'3.25"	123°47'20.10"	2013-08-15 15:45:00	2013-08-20 14:45:00	4.95833	0	0	0	0	0	0
2013	SF881	40° 0'3.25"	123°47'20.10"	2013-08-20 13:15:00	2013-08-27 12:20:00	6.96181	2.59	0	0	0	2.59	41.62
2013	SF881	40° 0'3.25"	123°47'20.10"	2013-08-27 13:32:00	2013-09-03 14:15:00	7.02986	1.43	0	0	4.13	5.55	38.19
2013	SF881	40° 0'3.25"	123°47'20.10"	2013-09-03 10:20:00	2013-09-14 10:20:00	11	0	0	0	0	0	6.24
2013	SF881	40° 0'3.25"	123°47'20.10"	2013-09-14 10:20:00	2013-09-24 10:20:00	10	0	0	0	0	0	3.51
2013	SF673	39°52'31.88"	123°43'33.42"	2013-07-13 15:30:00	2013-07-23 13:30:00	9.91667	2.77	0	0	0	2.77	154.22
2013	SF673	39°52'31.88"	123°43'33.42"	2013-07-23 13:30:00	2013-08-01 15:15:00	9.07292	0	0.14	0	0	0.14	120.48
2013	SF673	39°52'31.88"	123°43'33.42"	2013-08-01 15:15:00	2013-08-07 16:30:00	6.05208	1.84	0	0	0	1.84	0
2013	SF673	39°52'31.88"	123°43'33.42"	2013-08-07 15:15:00	2013-08-15 15:15:00	8	3.45	0	0	0	3.45	65.2
2013	SF673	39°52'31.88"	123°43'33.42"	2013-08-15 17:15:00	2013-08-20 16:15:00	4.95833	0	0	0	0	0	2.59
2013	SF673	39°52'31.88"	123°43'33.42"	2013-08-20 14:45:00	2013-08-27 13:32:00	6.94931	1.08	0	0	0	1.08	0.44
2013	SF673	39°52'31.88"	123°43'33.42"	2013-08-27 15:15:00	2013-09-03 15:15:00	7	2.41	0	0	0	2.41	0.61
2013	SF673	39°52'31.88"	123°43'33.42"	2013-09-03 15:15:00	2013-09-14 15:30:00	11.0104	0	0	0	0	0	3.72
2014	SF114	39°44'32.56"	123°38'17.11"	2014-06-22 18:45:00	2014-06-30 11:45:00	7.70833	67.37	0	0	0	67.37	0
2014	SF114	39°44'32.56"	123°38'17.11"	2014-06-30 11:45:00	2014-07-06 18:00:00	6.26042	18.6	0	0	0	18.6	0
2014	SF114	39°44'32.56"	123°38'17.11"	2014-07-06 18:00:00	2014-07-13 20:00:00	7.08333	19.5	0	0	0	19.5	5.4
2014	SF114	39°44'32.56"	123°38'17.11"	2014-07-13 20:00:00	2014-07-19 20:30:00	6.02083	17.18	0	0	0	17.18	23.47
2014	SF114	39°44'32.56"	123°38'17.11"	2014-07-19 20:30:00	2014-07-25 15:15:00	5.78125	45.35	0	0	0	45.35	0
2014	SF114	39°44'32.56"	123°38'17.11"	2014-07-25 15:15:00	2014-08-03 12:15:00	8.875	53.24	0	0	0	53.24	1.83
2014	SF114	39°44'32.56"	123°38'17.11"	2014-08-03 12:15:00	2014-08-08 10:25:00	4.92361	51.97	0	0	0	51.97	10.67
2014	SF114	39°44'32.56"	123°38'17.11"	2014-08-08 10:25:00	2014-08-17 09:10:00	8.94792	39.12	0	0	0	39.12	14.99
2014	SF114	39°44'32.56"	123°38'17.11"	2014-08-17 09:10:00	2014-08-25 06:10:00	7.875	29.37	0	0	0	29.37	27.11
2014	SF114	39°44'32.56"	123°38'17.11"	2014-08-25 06:10:00	2014-08-30 15:30:00	5.38889	65.05	0	0	0	65.05	3.12
2014	SF114	39°44'32.56"	123°38'17.11"	2014-08-30 15:10:00	2014-09-13 15:23:00	14.009	19.85	0	0	0	19.85	0
2014	SF114	39°44'32.56"	123°38'17.11"	2014-09-13 15:23:00	2014-09-19 11:42:00	5.84653	2.28	0	0	0	2.28	0
2014	SF114	39°44'32.56"	123°38'17.11"	2014-09-19 11:42:00	2014-09-26 08:32:00	6.86806	14.3	0	0	0	14.3	1.92
2014	SF472	39°49'31.77	123°40'50.46	2014-07-12 11:00:00	2014-07-22 11:00:00	10	0	0	0	0.06	0.06	8.66
2014	SF472	39°49'31.78	123°40'50.47	2014-07-22 11:00:00	2014-08-02 11:00:00	11	0	0	0	0	0	2.14
2014	SF472	39°49'31.79	123°40'50.48	2014-08-02 11:00:00	2014-08-21 11:00:00	19	0	0.02	0	0	0.02	7.28
2014	SF472	39°49'31.80	123°40'50.49	2014-08-21 11:00:00	2014-08-29 11:00:00	8	0	0	0	0	0	0
2014	SF472	39°49'31.81	123°40'50.50	2014-08-29 11:00:00	2014-09-08 11:00:00	10	0	0	0	0	0	0
2014	SF472	39°49'31.82	123°40'50.51	2014-09-10 11:00:00	2014-09-17 11:00:00	7	0	0	0	0	0	0
2014	SF472	39°49'31.83	123°40'50.52	2014-09-17 11:00:00	2014-09-25 11:00:00	8	0	0	0	0	0	0
2014	VD653	39°49'31.84	123°40'50.53	2014-06-15 16:00:00	2014-06-22 18:00:00	7.08333	0.58	0.02	0	0	0.59	5.05
2014	VD653	40°29'30.23"	123°59'38.53"	2014-06-22 18:00:00	2014-06-29 15:00:00	6.875	0	0	0	0	0	0
2014	VD653	40°29'30.23"	123°59'38.53"	2014-06-29 15:00:00	2014-07-06 17:00:00	7.08333	0	0.01	0	0	0.01	0
2014	VD653	40°29'30.23"	123°59'38.53"	2014-07-06 17:00:00	2014-07-13 17:00:00	7	0	0	0	0	0	0
2014	VD653	40°29'30.23"	123°59'38.53"	2014-07-13 17:00:00	2014-07-20 17:00:00	7	0	0	0	8.24	8.24	0
2014	VD653	40°29'30.23"	123°59'38.53"	2014-07-20 17:00:00	2014-07-27 17:00:00	7	0	0	0	37.22	37.22	0
2014	VD653	40°29'30.23"	123°59'38.53"	2014-07-27 17:00:00	2014-08-04 17:00:00	8	0	0.42	0	10.63	11.05	0
2014	VD653	40°29'30.23"	123°59'38.53"	2014-08-04 17:00:00	2014-08-10 17:00:00	6	0	0.19	0	0	0.19	0
2014	VD653	40°29'30.23"	123°59'38.53"	2014-08-10 17:00:00	2014-08-17 17:00:00	7	1.47	0	0	0	1.47	11.24
2014	VD653	40°29'30.23"	123°59'38.53"	2014-08-17 17:00:00	2014-08-24 17:00:00	7	0	0.87	0	0	0.87	0
2014	VD653	40°29'30.23"	123°59'38.53"	2014-08-24 17:00:00	2014-08-31 17:00:00	7	0	0.51	0	0	0.51	0.53
2014	VD653	40°29'30.23"	123°59'38.53"	2014-08-31 17:00:00	2014-09-07 17:00:00	7	0	0	0	0	0	9.53
2014	VD653	40°29'30.23"	123°59'38.53"	2014-09-07 17:00:00	2014-09-14 17:00:00	7	0	0	0	0	0	21.98
2014	VD653	40°29'30.23"	123°59'38.53"	2014-09-14 17:00:00	2014-09-21 17:00:00	7	0	0	0	0	0	21.98
2014	VD653	40°29'30.23"	123°59'38.53"	2014-09-21 17:00:00	2014-09-28 17:00:00	7	0	0	0	0	0	0.88
2014	LE9357	40°36'32.86"	124°12'0.45"	2014-06-18 17:30:00	2014-06-27 18:00:00	9.02083	0	0	0	0	0	0
2014	LE9357	40°36'32.86"	124°12'0.45"	2014-06-27 18:00:00	2014-07-05 16:00:00	7.91667	0	0	0	0	0	0
2014	LE9357	40°36'32.86"	124°12'0.45"	2014-07-05 16:00:00	2014-07-15 17:00:00	10.0417	0	0.01	0	0.03	0.04	0
2014	LE9357	40°36'32.86"	124°12'0.45"	2014-07-15 17:00:00	2014-07-20 19:30:00	5.10417	0	0	0	0	0	1.46
2014	LE9357	40°36'32.86"	124°12'0.45"	2014-07-20 19:30:00	2014-07-27 19:30:00	7	0	0	0	0	0	0
2014	LE9357	40°36'32.86"	124°12'0.45"	2014-07-27 19:30:00	2014-08-03 17:00:00	6.89583	0	0.01	0	0.02	0.03	0
2014	LE9357	40°36'32.86"	124°12'0.45"	2014-08-03 17:00:00	2014-08-11 17:00:00	8	0	0.01	0	0	0.01	0
2014	LE9357	40°36'32.86"	124°12'0.45"	2014-08-11 17:00:00	2014-08-18 11:00:00	6.75	0	0	0	0	0	0
2014	LE9357	40°36'32.86"	124°12'0.45"	2014-08-18 11:00:00	2014-08-26 12:00:00	8.04167	0	0	0	0	0	0
2014	LE9357	40°36'32.86"	124°12'0.45"	2014-08-26 12:00:00	2014-09-02 19:30:00	7.3125	0	0	0	0	0	0
2014	LE9357	40°36'32.86"	124°12'0.45"	2014-09-02 19:30:00	2014-09-09 11:30:00	6.66667	0	0	0	0	0	0
2014	LE9357	40°36'32.86"	124°12'0.45"	2014-09-09 11:30:00	2014-09-16 12:00:00	7.02083	0	0	0	0	0	0
2014	LE9357	40°36'32.86"	124°12'0.45"	2014-09-16 12:00:00	2014-09-23 10:30:00	6.9375	0	0	0	0	0	0.28
2013	LE9357	40°36'32.86"	124°12'0.45"	2013-09-23 11:00:00	2013-09-28 11:00:00	5	0	0	0	0	0	0
2014	LE9357	40°36'32.86"	124°12'0.45"	2014-09-23 10:30:00	2014-09-30 11:00:00	7.02083	0	0	0	0	0	0.32
2014	LE7908	40°24'59.91"	123°56'7.08"	2014-06-21 16:00:00	2014-06-30 12:00:00	8.83333	7.27	0	0	0	7.27	0
2014	LE7908	40°24'59.91"	123°56'7.08"	2014-06-30 16:30:00	2014-07-07 12:00:00	6.8125	12.73	0	0	0	12.73	412.79
2014	LE7908	40°24'59.91"	123°56'7.08"	2014-07-07 12:00:00	2014-07-14 15:30:00	7.14583	0	0	0	0	0	1.23
2014	LE7908	40°24'59.91"	123°56'7.08"	2014-07-14 15:30:00	2014-07-21 18:00:00	7.10417	1.52	0.01	0	0	1.53	1.54
2014	LE7908	40°24'59.91"	123°56'7.08"	2014-07-21 18:00:00	2014-07-30 16:20:00	8.93056	1.69	0.02	0	0	1.71	2.47
2014	LE7908	40°24'59.91"	123°56'7.08"	2014-07-30 16:20:00	2014-08-06 17:30:00	7.04861	0	0	0	0	0	0
2014	LE7908	40°24'59.91"	123°56'7.08"	2014-08-06 17:30:00	2014-08-16 15:30:00	9.91667	0	0	0	0	0	0
2014	LE7908	40°24'59.91"	123°56'7.08"	2014-08-16 15:30:00	2014-08-26 10:30:00	9.79167	0	0	0	0	0	NA
2014	LE7908	40°24'59.91"	123°56'7.08"	2014-08-26 15:30:00	2014-09-06 10:30:00	10.7917	0	0	0	0	0	0
2014	LE7908	40°24'59.91"	123°56'7.08"	2014-09-06 15:30:00	2014-09-18 10:30:00	11.7917	0	0	0	0	0	0
2014	LE7908	40°24'59.91"	123°56'7.08"	2014-09-18 16:00:00	2014-09-23 08:30:00	4.6875	NA	NA	NA	NA	NA	0.97
2014	SF1571	40°15'29.01"	123°50'20.15"	2014-06-14 10:30:00	2014-06-22 16:15:00	8.23958	0	0	0	0	0	0
2014	SF1571	40°15'29.01"	123°50'20.15"	2014-06-22 16:15:00	2014-06-29 16:00:00	6.98958	0	0.04	0	0	0.04	0
2014	SF1571	40°15'29.01"	123°50'20.15"	2014-06-29 16:00:00	2014-07-06 11:15:00	6.80208	0	0.03	0.07	0	0.1	0
2014	SF1571	40°15'29.01"	123°50'20.15"	2014-07-13 14:00:00	2014-07-19 10:00:00	5.83333	0	0	0	0	0	9.5
2014	SF1571	40°15'29.01"	123°50'20.15"	2014-07-19 10:00:00	2014-07-26 13:30:00	7.14583	0	0	0	0	0	99.41
2014	SF1571	40°15'29.01"	123°50'20.15"	2014-07-26 13:30:00	2014-08-02 16:30:00	7.125	0	0	0	0	0	3.52
2014	SF1571	40°15'29.01"	123°50'20.15"	2014-08-02 16:30:00	2014-08-10 11:00:00	7.77083	0	0	0	0	0	106.7
2014	SF1571	40°15'29.01"	123°50'20.15"	2014-08-10 11:00:00	2014-08-17 12:30:00	7.0625	21.09	0	0	0	21.09	1.08
2014	SF1571	40°15'29.01"	123°50'20.15"	2014-08-17 12:30:00	2014-08-23 10:45:00	5.92708	0	0	0	0	0	0
2014	SF1571	40°15'29.01"	123°50'20.15"	2014-08-23 10:45:00	2014-08-30 14:30:00	7.15625	0	0	0	0	0	NA
2014	SF1571	40°15'29.01"	123°50'20.15"	2014-08-30 14:30:00	2014-09-06 14:30:00	7	0	0	0	0	0	0
2014	SF1571	40°15'29.01"	123°50'20.15"	2014-09-06 14:30:00	2014-09-14 10:30:00	7.83333	0	0	0	0	0	0
2014	SF1571	40°15'29.01"	123°50'20.15"	2014-09-14 10:30:00	2014-09-20 14:15:00	6.15625	0	0	0	0	0	0
2014	SF1571	40°15'29.01"	123°50'20.15"	2014-09-20 14:15:00	2014-09-28 12:30:00	7.92708	0	0	0	0	0	0
2014	MS1789	39°37'39.43"	123°20'39.45"	2014-06-26 11:00:00	2014-07-05 08:48:00	8.90833	0	0	0	0	0	0.36
2014	MS1789	39°37'39.43"	123°20'39.45"	2014-07-05 08:48:00	2014-07-12 21:00:00	7.50833	14.55	0.01	0	0	14.55	3.6
2014	MS1789	39°37'39.43"	123°20'39.45"	2014-07-12 21:00:00	2014-07-17 09:15:00	4.51042	NA	NA	NA	NA	NA	0
2014	MS1789	39°37'39.43"	123°20'39.45"	2014-07-17 09:15:00	2014-07-25 18:10:00	8.37153	0	0	0	0	0	2.04
2014	MS1789	39°37'39.43"	123°20'39.45"	2014-07-25 18:10:00	2014-08-02 18:00:00	7.99306	0	0	0	0	0	0
2014	MS1789	39°37'39.43"	123°20'39.45"	2014-08-02 18:00:00	2014-08-08 15:00:00	5.875	0.74	0	0	0	0.74	529.98
2014	MS1789	39°37'39.43"	123°20'39.45"	2014-08-08 15:00:00	2014-08-15 23:45:00	7.36458	0	0	0	0	0	1.27
2014	MS1789	39°37'39.43"	123°20'39.45"	2014-08-15 23:45:00	2014-08-23 12:20:00	7.52431	0	0	0	0	0	0
2014	MS1789	39°37'39.43"	123°20'39.45"	2014-08-23 12:20:00	2014-08-30 12:25:00	7.00347	0	0	0	0	0	0
2014	MS1789	39°37'39.43"	123°20'39.45"	2014-09-12 11:55:00	2014-09-19 09:20:00	6.89236	0	0	0	0	0	0
2014	MS1789	39°37'39.43"	123°20'39.45"	2014-09-19 09:20:00	2014-09-26 16:54:00	7.31528	0	0	0	0	0	0
2014	SF1426	40°12'19.74"	123°47'19.78"	2014-06-29 13:00:00	2014-07-05 20:00:00	6.29167	6.1	0	0	0	6.1	0
2014	SF1426	40°12'19.74"	123°47'19.78"	2014-07-05 20:00:00	2014-07-12 14:20:00	6.76389	0	0	0	0	0	0
2014	SF1426	40°12'19.74"	123°47'19.78"	2014-07-12 14:00:00	2014-07-18 13:30:00	5.97917	0	0	0	0	0	12.12
2014	SF1426	40°12'19.74"	123°47'19.78"	2014-07-18 13:30:00	2014-07-24 12:00:00	5.9375	0	0	0	0	0	52.5
2014	SF1426	40°12'19.74"	123°47'19.78"	2014-07-24 12:00:00	2014-08-02 11:00:00	8.95833	0	0	0	0	0	5.8
2014	SF1426	40°12'19.74"	123°47'19.78"	2014-08-02 11:00:00	2014-08-07 19:30:00	5.35417	0	0	0	0	0	77.91
2014	SF1426	40°12'19.74"	123°47'19.78"	2014-08-07 17:21:00	2014-08-16 15:30:00	8.92292	0	0.01	0	0	0.01	5.63
2014	SF1426	40°12'19.74"	123°47'19.78"	2014-08-16 15:30:00	2014-08-24 16:52:00	8.05694	0	0	0	0	0	8.38
2014	SF1426	40°12'19.74"	123°47'19.78"	2014-08-24 16:52:00	2014-08-31 13:42:00	6.86806	0	12.9	0	0	12.9	17.37
2014	SF1426	40°12'19.74"	123°47'19.78"	2014-08-31 13:42:00	2014-09-12 16:10:00	12.1028	0	0	0	0	0	0
2014	SF1426	40°12'19.74"	123°47'19.78"	2014-09-12 16:10:00	2014-09-19 16:15:00	7.00347	2.28	0	0	0	2.28	0
2014	SF1426	40°12'19.74"	123°47'19.78"	2014-09-19 16:15:00	2014-09-26 14:38:00	6.93264	0	0	0	0	0	7.44
2014	SF881	40° 0'3.25"	123°47'20.10"	2014-06-22 15:00:00	2014-06-29 09:45:00	6.78125	0	0	0	0	0	45.26
2014	SF881	40° 0'3.25"	123°47'20.10"	2014-06-22 15:00:00	2014-06-29 09:45:00	6.78125	0	0	0	0	0	45.26
2014	SF881	40° 0'3.25"	123°47'20.10"	2014-06-29 09:45:00	2014-07-05 11:30:00	6.07292	1.58	0	0	0	1.58	0
2014	SF881	40° 0'3.25"	123°47'20.10"	2014-07-05 11:30:00	2014-07-12 16:48:00	7.22083	0	0.01	0	0	0.01	3.91
2014	SF881	40° 0'3.25"	123°47'20.10"	2014-07-05 11:30:00	2014-07-12 16:48:00	7.22083	0	0.01	0	0	0.01	3.91
2014	SF881	40° 0'3.25"	123°47'20.10"	2014-07-12 16:48:00	2014-07-18 14:30:00	5.90417	0	0	0	0	0	52.02
2014	SF881	40° 0'3.25"	123°47'20.10"	2014-07-18 14:30:00	2014-07-24 13:00:00	5.9375	0	0	0	0	0	365.87
2014	SF881	40° 0'3.25"	123°47'20.10"	2014-07-24 13:00:00	2014-08-02 12:30:00	8.97917	0	0	0	0	0	907.46
2014	SF881	40° 0'3.25"	123°47'20.10"	2014-08-02 12:30:00	2014-08-07 19:30:00	5.29167	0	0	0	0	0	3.01
2014	SF881	40° 0'3.25"	123°47'20.10"	2014-08-07 19:30:00	2014-08-16 20:00:00	9.02083	0	0	0	0	0	776.52
2014	SF881	40° 0'3.25"	123°47'20.10"	2014-08-16 19:30:00	2014-08-24 18:47:00	7.97014	0	0	0	0	0	315.19
2014	SF881	40° 0'3.25"	123°47'20.10"	2014-08-24 18:47:00	2014-08-31 15:22:00	6.85764	0	7.31	0	3.34	10.65	53.63
2014	SF881	40° 0'3.25"	123°47'20.10"	2014-08-31 15:22:00	2014-09-12 17:34:00	12.0917	1.35	0.33	0	0	1.68	0
2014	SF881	40° 0'3.25"	123°47'20.10"	2014-09-12 17:34:00	2014-09-19 17:35:00	7.00069	2.36	0.03	0	0	2.4	9.82
2014	SF881	40° 0'3.25"	123°47'20.10"	2014-09-19 17:35:00	2014-09-26 13:00:00	6.80903	0	0	0	0	0	0
2014	SF673	39°52'31.88"	123°43'33.42"	2014-06-22 16:18:00	2014-06-29 08:45:00	6.68542	0	0	0	0.03	0.03	5.42
2014	SF673	39°52'31.88"	123°43'33.42"	2014-06-29 09:00:00	2014-07-05 10:45:00	6.07292	0	0	0	0	0	0
2014	SF673	39°52'31.88"	123°43'33.42"	2014-07-05 10:45:00	2014-07-12 18:00:00	7.30208	0	0	0	0	0	39.9
2014	SF673	39°52'31.88"	123°43'33.42"	2014-07-12 18:00:00	2014-07-18 17:20:00	5.97222	0	0	0	0	0	276.89
2014	SF673	39°52'31.88"	123°43'33.42"	2014-07-18 17:20:00	2014-07-24 15:53:00	5.93958	0	0	0	0	0	10.67
2014	SF673	39°52'31.88"	123°43'33.42"	2014-07-24 15:53:00	2014-08-02 16:30:00	9.02569	0	0	0	0	0	330.51
2014	SF673	39°52'31.88"	123°43'33.42"	2014-08-02 16:30:00	2014-08-07 20:15:00	5.15625	0	0	0	0	0	358.4
2014	SF673	39°52'31.88"	123°43'33.42"	2014-08-07 20:15:00	2014-08-16 20:47:00	9.02222	0	0.02	0	0	0.02	239.41
2014	SF673	39°52'31.88"	123°43'33.42"	2014-08-16 20:47:00	2014-08-24 09:55:00	7.54722	0	0	0	0	0	1.96
2014	SF673	39°52'31.88"	123°43'33.42"	2014-08-24 09:55:00	2014-08-31 09:45:00	6.99306	0	0.37	0	0	0.37	33.64
2014	SF673	39°52'31.88"	123°43'33.42"	2014-09-12 14:25:00	2014-09-19 18:33:00	7.17222	0	0.01	0	0	0.01	30.08
2014	SF673	39°52'31.88"	123°43'33.42"	2014-09-19 18:33:00	2014-09-26 11:38:00	6.71181	0	0	0	0	0	1.2
2015	MS5376	40.1651	-123.6	2015-06-24	2015-07-20	26	0	0	0	0	0	9.23
2015	MS5376	40.1651	-123.6	2015-07-20	2015-08-28	39	0.96	0.06	0	0	1.02	5.92
2015	MS5376	40.1651	-123.6	2015-08-28	2015-10-02	35	0	0.05	0	0.02	0.07	0
2015	SF114	39°44'32.56"	123°38'17.11"	2015-07-04	2015-07-11	7	40.33	0	0	0	40.33	9.59
2015	SF114	39°44'32.56"	123°38'17.11"	2015-07-11	2015-07-18	7	48.07	0	0	0	48.07	0
2015	SF114	39°44'32.56"	123°38'17.11"	2015-07-18	2015-07-25	7	57.88	0	0	0	57.88	0
2015	SF114	39°44'32.56"	123°38'17.11"	2015-07-25	2015-08-01	7	42.97	0	0	0	42.97	0
2015	SF114	39°44'32.56"	123°38'17.11"	2015-08-01	2015-08-09	8	30.32	0	0	0	30.32	14.62
2015	SF114	39°44'32.56"	123°38'17.11"	2015-08-09	2015-08-15	6	18.97	0	0	1.03	20	15.35
2015	SF114	39°44'32.56"	123°38'17.11"	2015-08-15	2015-08-21	6	26.05	0	0	0	26.05	5.61
2015	SF472	39°49'31.77	123°40'50.46	2015-06-09	2015-07-04	25	77.48	0	0	0	77.48	0
2015	SF472	39°49'31.78	123°40'50.47	2015-07-04	2015-08-31	58	17.06	0	0	0	17.06	0
2015	SF472	39°49'31.79	123°40'50.48	2015-08-03	2015-09-07	35	3.49	0	0	0	3.49	12.53
2015	VD653	40°29'30.23"	123°59'38.53"	2015-06-04	2015-07-03	29	24.34	0.02	0	0	24.36	14.38
2015	VD653	40°29'30.23"	123°59'38.53"	2015-07-03	2015-08-03	31	1.32	0	0	0	1.32	1.4
2015	VD653	40°29'30.23"	123°59'38.53"	2015-08-03	2015-09-05	33	0.26	0.08	0	0	0.34	9.61
2015	VD653	40°29'30.23"	123°59'38.53"	2015-09-05	2015-10-03	28	0	0.05	0	0	0.05	3059.9
2015	LE7908	40°24'59.91"	123°56'7.08"	2015-07-27	2015-08-26	30	0	0	0	0	0	0
2015	MS1951	39°42'40.41"	123°20'36.42"	2015-06-09	2015-07-01	22	8.08	0	0	0.03	8.11	6.83
2015	MS1951	39°42'40.41"	123°20'36.42"	2015-09-09	2015-10-07	28	0	0.05	0	0	0.05	0
2015	MS1951	39°42'40.25"	123°20'41.49"	2015-08-12	2015-09-03	22	0	0.03	0	0	0.03	7.1
2015	MS1836	39°42'24.88"	123°21'23.37"	2015-06-04	2015-07-01	27	8.33	0	0	0	8.33	11.39
2015	MS1836	39°42'24.88"	123°21'23.37"	2015-07-01	2015-08-12	42	3.18	0	0	0	3.18	1.32
2015	MS1836	39°42'24.88"	123°21'23.37"	2015-08-12	2015-09-03	22	0	0	0	0	0	4.77
2015	MS1836	39°42'24.88"	123°21'23.37"	2015-09-09	2015-10-07	28	0	0.06	0	0	0.06	16995.7
2015	SF1571	40°15'29.01"	123°50'20.15"	2015-05-25	2015-06-28	34	2.24	0	0	0	2.24	67508.5
2015	SF1571	40°15'29.01"	123°50'20.15"	2015-06-28	2015-07-26	28	0	0	0	0	0	1.68
2015	SF1571	40°15'29.01"	123°50'20.15"	2015-07-26	2015-08-23	28	0	0	0	0	0	10.98
2015	SF1571	40°15'29.01"	123°50'20.15"	2015-08-23	2015-09-26	34	0.85	0.01	0	0	0.86	7825.69
2015	SF1426	40°12'19.74"	123°47'19.78"	2015-05-25	2015-07-02	38	4.32	0	0	0	4.32	0
2015	SF1426	40°12'19.74"	123°47'19.78"	2015-08-13	2015-08-20	7	3.16	0	0	0	3.16	10.66
2015	SF1426	40°12'19.74"	123°47'19.78"	2015-08-31	2015-09-07	7	0.28	0	0	0	0.28	13.04
2015	SF1141	40° 3'53.79"	123°49'31.88"	2015-06-25	2015-07-23	28	0	0.05	0	0	0.05	45636.1
2015	SF1141	40° 3'53.79"	123°49'31.88"	2015-07-23	2015-08-20	28	0	0.07	0	0.08	0.15	3.67
2015	SF1141	40° 3'53.79"	123°49'31.88"	2015-08-30	2015-09-17	18	0	0.03	0	0.05	0.08	0
2015	LE8041	40°27'56.50"	124° 5'58.83"	2015-07-24	2015-08-21	28	0	0.03	0	0	0.03	33593.3
2015	LE8041	40°27'56.50"	124° 5'58.83"	2015-08-21	2015-09-11	21	0	0.04	0	0	0.04	1714.29
2015	MF1050	39°48'39.42"	123° 8'22.83"	2015-06-17	2015-07-01	14	0	0	0	0	0	9.4
2015	MF1050	39°48'39.42"	123° 8'22.83"	2015-08-09	2015-09-13	35	0	0.05	0	0	0.05	0
2015	MF1050	39°48'39.42"	123° 8'22.83"	2015-09-13	2015-10-13	30	0	0.05	0	0	0.05	178.43
2015	MS3869	39.7763	-123.391	2015-06-10	2015-07-05	25	0	0.16	0	0.09	0.25	3.19
2015	MS3869	39.7763	-123.391	2015-07-05	2015-08-12	38	0	0.08	0	0.05	0.13	7.06
2015	MS3869	39.7763	-123.391	2015-08-12	2015-10-22	71	0	0.05	0	0.08	0.13	1.02

## Sheet: metadata
Metadata
year	year of deployment
site	site ID. Sub watershed ID, drainage area (km^2). LE= Lower Eel, MS= Mainstem Eel,
	SF= South Fork Eel, MF= Middle Fork Eel, VD= Van Duzen
lat	latitude (N)
long	longitude (W)
deploy	deployment date and time
retrieve	retrieval date and time
days_deployed	number of days deployed
MCY.LR	toxin concentration ng toxin / g spatt resin
MCY.RR	toxin concentration ng toxin / g spatt resin
MCY.YR	toxin concentration ng toxin / g spatt resin
MCY.LA	toxin concentration ng toxin / g spatt resin
totMCY	sum of microcystin congeners
totATX	anatoxin-a concentration ng toxin / g spatt resin
All toxin data from LC-MS at Kudela lab, University of California Santa Cruz
