# Supplementary material for: Widespread anatoxin-a detection in benthic cyanobacterial mats throughout a river network
Source: PLoS One. 2018 May 18;13(5):e0197669. doi: 10.1371/journal.pone.0197669 (PMC5959195; doi:10.1371/journal.pone.0197669)
Supplement: S2 Table — (XLSX) [file pone.0197669.s008.xlsx]

## Sheet: particulate_cyanotoxin_manuscri
date.collected	site	location	dominant_cyano	DW_g	ATX.dw	MCY.dw	lat_long
2015-07-19	MS_DosRios	benthic	Anabaena	0.8178	0	0	39 42'47.96N_123 21'12.40W
2015-07-19	MS_DosRios	pool, turkey baster	Anabaena	0.7366	0	0.00524	39 42'47.96N_123 21'12.40W
2014-07-12	MF_DosRios	BW bottom	Anabaena	6.406	0	0	39 42'48.06N_123 21'7.02W
2014-07-12	MF_DosRios	floating cyano RL backwater	Anabaena	2.764	0.17191	0	39 42'48.06N_123 21'7.02W
2015-07-19	MF_DosRios	benthic	Anabaena	1.197	0.00571	0	39 42'48.06N_123 21'7.02W
2015-07-10	AN	6.C	Anabaena	0.3906	0.03333	0.00358	39 44'30.69N_123 38'17.30W
2015-07-10	AN	6.NL	Anabaena	0.1386	0.1254	0	39 44'30.69N_123 38'17.30W
2015-07-10	AN	7.NL	Anabaena	0.111	0.36757	0	39 44'30.69N_123 38'17.30W
2015-07-10	AN	7.NP	Anabaena	0.0845	0.48284	0	39 44'30.69N_123 38'17.30W
2015-07-10	AN	7.PL	Anabaena	0.0987	0.23769	0	39 44'30.69N_123 38'17.30W
2015-07-10	AN	cyano spires from flume 6.NL	Anabaena	0.1386	0.62619	0	39 44'30.69N_123 38'17.30W
2014-07-17	AN	ds of T105 2 delim	Anabaena	0.592	0	0.00412	39 44'30.74N_123 38'11.24W
2014-07-17	AN	ds of T75 old cyano	Anabaena	1.555	0	0	39 44'30.74N_123 38'11.24W
2014-07-17	AN	T:15-20, Xstrm: 8	Anabaena	0.693	0	0.00778	39 44'30.74N_123 38'11.24W
2014-07-17	AN	upstream of transect 0, xstrm 7-8, w/ cyano, 1 delim	Anabaena	0.702	1.64942	0	39 44'30.74N_123 38'11.24W
2014-07-21	AN	T90-95	Anabaena	2.083	0	0	39 44'30.74N_123 38'11.24W
2014-07-21	AN	T90-T95 old cyano	Anabaena	1.183	0	0.0026	39 44'30.74N_123 38'11.24W
2015-07-08	AN	cyano spires near nut exp. Site 1	Anabaena	0.2161	0.22989	0	39 44'30.74N_123 38'11.24W
2015-07-08	AN	cyano spires near nut exp. Site 4	Anabaena	0.1912	2.34728	0.02845	39 44'30.74N_123 38'11.24W
2015-07-08	AN	cyano spires near nut. exp. Site 5	Anabaena	0.1633	0.67911	0	39 44'30.74N_123 38'11.24W
2015-07-08	AN	cyano spires near nut. exp. Site 6	Anabaena	0.2579	0.41691	0	39 44'30.74N_123 38'11.24W
2015-07-10	AN	3.C	Anabaena	0.0782	0.37811	0.11028	39 44'30.74N_123 38'11.24W
2015-07-10	AN	3.NL	Anabaena	0.1229	0.60752	0	39 44'30.74N_123 38'11.24W
2015-07-10	AN	3.NP	Anabaena	0.0845	0.89467	0.04418	39 44'30.74N_123 38'11.24W
2015-07-10	AN	4.C	Anabaena	0.4851	0.57163	0	39 44'30.74N_123 38'11.24W
2015-07-10	AN	4.NL	Anabaena	0.1494	1.5132	0	39 44'30.74N_123 38'11.24W
2015-07-10	AN	4.NP	Anabaena	0.5447	0	0.00116	39 44'30.74N_123 38'11.24W
2015-07-10	AN	4.PL	Anabaena	0.583	0.57509	0	39 44'30.74N_123 38'11.24W
2015-07-10	AN	5.C	Anabaena	0.1922	0.61748	0	39 44'30.74N_123 38'11.24W
2015-07-10	AN	5.NL	Anabaena	0.157	1.10064	0.21279	39 44'30.74N_123 38'11.24W
2015-07-10	AN	5.NP	Anabaena	0.364	0.55305	0	39 44'30.74N_123 38'11.24W
2015-07-10	AN	1.NP	Anabaena	0.0262	0.46351	0.04214	39 44'30.84N_123 38'4.54W
2015-07-10	AN	2.NL	Anabaena	0.2087	0.15281	0	39 44'30.84N_123 38'4.54W
2015-07-10	AN	2.NP	Anabaena	0.2245	0.6078	0	39 44'30.84N_123 38'4.54W
2014-07-18	SF_DoraCreek	Turkey baster	Anabaena	1.33	2.74436	0	39 53'55.60N_123 45'8.15W
2015-07-17	SF_DoraCreek	upstream of swimming hole	Anabaena	0.5556	0	0.00288	39 53'55.60N_123 45'8.15W
2015-07-19	NorthFork	NA	Anabaena	1.524	0	0	39 56'17.11N_123 20'58.76W
2014-07-18	PR	RR brown spire on bottom	Anabaena	0.338	70.9347	0	40 0'3.02N_123 47'19.46W
2014-07-18	PR	rr turkey baster	Anabaena	0.815	30.6928	0	40 0'3.02N_123 47'19.46W
2014-07-24	PR	turkey baster	Anabaena	0.774	0	0	40 0'3.02N_123 47'19.46W
2014-08-07	PR	brown spg and cyano near SPATT	Anabaena	1.598	0	0	40 0'3.02N_123 47'19.46W
2014-09-19	PR	cyano ds of spatt	Anabaena	1.658	0	0	40 0'3.02N_123 47'19.46W
2014-07-12	PR	cyano	Anabaena	0.377	0	0	40 0'4.45N_123 47'23.72W
2014-07-18	PR	riffle red clado cyano	Anabaena	3.689	0.08837	0	40 0'4.45N_123 47'23.72W
2015-07-08	SF_USGS_Miranda	riffle immediately ds of USGS Miranda gauge	Anabaena	0.7371	0.53955	0.01601	40 10'55.56N_123 46'35.50W
2015-07-17	SF_USGS_Miranda	floating, taken from turkey baster	Anabaena	0.6273	0	0.00349	40 10'55.56N_123 46'35.50W
2014-08-02	PV	rl benthic cyano	Anabaena	0.295	0	0	40 12'16.88N_123 47'16.46W
2014-08-07	PV	RL benthic cyano	Anabaena	5.212	0.74592	0	40 12'16.88N_123 47'16.46W
2014-08-16	PV	RL benthic cyano	Anabaena	0.19076	59.1406	0	40 12'16.88N_123 47'16.46W
2014-08-24	PV	RL benthic cyano	Anabaena	0.53179	50.9654	0	40 12'16.88N_123 47'16.46W
2014-08-24	PV	RL brown cyano	Anabaena	1.84404	1.37028	0	40 12'16.88N_123 47'16.46W
2014-06-03	PV	RR pool #2	Anabaena	NA	0	0	40 12'18.08N_123 47'14.72W
2014-06-29	PV	RR pool #5	Anabaena	NA	0	0	40 12'18.08N_123 47'14.72W
2014-06-29	PV	RR pool #6	Anabaena	NA	0	0	40 12'18.08N_123 47'14.72W
2014-06-29	PV	rr pool #7	Anabaena	NA	0	0	40 12'18.08N_123 47'14.72W
2014-07-05	PV	cyano #2	Anabaena	NA	0	0	40 12'18.08N_123 47'14.72W
2014-07-05	PV	Cyano #3	Anabaena	NA	0	0	40 12'18.08N_123 47'14.72W
2014-07-05	PV	cyano #6	Anabaena	NA	0	0	40 12'18.08N_123 47'14.72W
2014-07-05	PV	cyano #7	Anabaena	NA	0	0	40 12'18.08N_123 47'14.72W
2014-07-12	PV	rr backwater	Anabaena	0.837	0.74178	0	40 12'18.08N_123 47'14.72W
2014-07-18	PV	Floating scum at tail of RR pool	Anabaena	2.7	3.70303	0	40 12'18.08N_123 47'14.72W
2014-07-18	PV	green cyano RR pool	Anabaena	0.466	2.13485	0	40 12'18.08N_123 47'14.72W
2014-07-18	PV	orange algae in RR pool	Anabaena	2.77	0	0	40 12'18.08N_123 47'14.72W
2014-07-18	PV	Yellow cyano RR pool	Anabaena	0.567	0	0	40 12'18.08N_123 47'14.72W
2014-08-07	PV	rr pool spires	Anabaena	1.155	0.43764	0.00677	40 12'18.08N_123 47'14.72W
2014-08-24	PV	RR pool cyano	Anabaena	2.84508	0.08266	0.00877	40 12'18.08N_123 47'14.72W
2014-08-24	PV	rr spg carpet w/ spires	Anabaena	1.98128	0.32795	0.03841	40 12'18.08N_123 47'14.72W
2014-08-31	PV	RR pool cyano near ibutton	Anabaena	1.562	7.07104	0.00073	40 12'18.08N_123 47'14.72W
2014-08-31	PV	RR SPG carpet	Anabaena	1.523	0	0	40 12'18.08N_123 47'14.72W
2014-07-12	PV	RL cyano at confluence	Anabaena	2.337	3.64715	0	40 12'18.47N_123 47'18.29W
2014-06-29	PV	plankton net 0m transect	Anabaena	NA	0	0	40 12'18.79N_123 47'18.29W
2014-07-12	PV	plankton net	Anabaena	3.182	0.64693	0	40 12'18.79N_123 47'18.29W
2014-07-18	PV	plankton net	Anabaena	3.691	3.18437	0	40 12'18.79N_123 47'18.29W
2014-07-24	PV	plankton net	Anabaena	2.037	0	0	40 12'18.79N_123 47'18.29W
2014-08-02	PV	plankton net	Anabaena	0.403	4.98499	0	40 12'18.79N_123 47'18.29W
2014-08-02	PV	rl floating cyano near 0m transect	Anabaena	3.917	0.01462	0	40 12'18.79N_123 47'18.29W
2014-08-07	PV	floating mat RL near transect 0	Anabaena	0.726	0	0	40 12'18.79N_123 47'18.29W
2014-08-07	PV	plankton net	Anabaena	6.63	0	0	40 12'18.79N_123 47'18.29W
2014-08-16	PV	Plankton net	Anabaena	10.6502	0.41573	0.03006	40 12'18.79N_123 47'18.29W
2014-08-24	PV	Plankton net	Anabaena	9.8035	0.77988	0.03651	40 12'18.79N_123 47'18.29W
2014-08-31	PV	floating mat near 0m transect	Anabaena	0.99	6.46473	0	40 12'18.79N_123 47'18.29W
2014-07-18	PV	cyano at spatt	Anabaena	1.173	0.73984	0	40 12'19.29N_123 47'19.36W
2014-08-16	PV	RL floating mat ds of SPATT	Anabaena	1.39146	0.56023	0	40 12'19.29N_123 47'19.36W
2014-08-24	PV	floating mat ds of SPATT	Anabaena	0.99	11.2034	0.009	40 12'19.29N_123 47'19.36W
2014-09-19	PV	cyano near SPATT	Anabaena	1.654	0	0	40 12'19.29N_123 47'19.36W
2015-07-08	PV	benthic spires 20m ds of island confluence	Anabaena	0.8169	0.46157	0	40 12'19.29N_123 47'19.36W
2014-06-29	PV	X= 26.7, Y=4.5	Anabaena	NA	0	0	40 12'19.32N_123 47'18.40W
2014-06-29	PV	x=20.7, y=7.5	Anabaena	NA	0	0	40 12'19.32N_123 47'18.40W
2014-07-12	PV	30m transect	Anabaena	6.862	0.11653	0	40 12'19.32N_123 47'18.40W
2014-07-12	PV	30m transect, 10m	Anabaena	4.791	0	0.00096	40 12'19.32N_123 47'18.40W
2014-07-12	PV	30m transect, 20m	Anabaena	6.177	0	0.15441	40 12'19.32N_123 47'18.40W
2014-07-18	PV	RR transect 10m	Anabaena	4.563	0	0	40 12'19.32N_123 47'18.40W
2014-07-18	PV	RR transect 20m	Anabaena	3.484	0	0	40 12'19.32N_123 47'18.40W
2014-07-18	PV	RR transect 30m	Anabaena	3.882	0	0	40 12'19.32N_123 47'18.40W
2014-07-24	PV	30m transect (1 delim from 10, 20, and 30m)	Anabaena	2.819	0	0	40 12'19.32N_123 47'18.40W
2014-08-02	PV	20m transect	Anabaena	3.271	0.0359	0	40 12'19.32N_123 47'18.40W
2014-08-02	PV	30 or 10m transect	Anabaena	1.275	0.10109	0	40 12'19.32N_123 47'18.40W
2014-08-02	PV	30 or 10m transect	Anabaena	3.001	0	0	40 12'19.32N_123 47'18.40W
2014-08-07	PV	20m transect	Anabaena	2.022	0.01565	0	40 12'19.32N_123 47'18.40W
2014-08-16	PV	20m transect	Anabaena	3.93066	0.15929	0.01019	40 12'19.32N_123 47'18.40W
2014-08-24	PV	10m transect	Anabaena	3.19579	0.10206	0.00894	40 12'19.32N_123 47'18.40W
2014-08-24	PV	20m transect	Anabaena	4.37866	0.12753	0.01672	40 12'19.32N_123 47'18.40W
2014-08-31	PV	10m transect	Anabaena	4.022	0.01304	0.00418	40 12'19.32N_123 47'18.40W
2014-08-31	PV	20m transect	Anabaena	4.347	0.17588	0	40 12'19.32N_123 47'18.40W
2014-08-31	PV	30m transect	Anabaena	4.058	0	0	40 12'19.32N_123 47'18.40W
2014-09-19	PV	new cyano near 0m transect	Anabaena	2.859	0	0.00041	40 12'19.32N_123 47'18.40W
2014-09-19	PV	RR cyano near confluence	Anabaena	3.046	0.46968	0	40 12'19.32N_123 47'18.40W
2014-09-19	PV	surface turkey baster	Anabaena	0.975	3.10769	0	40 12'19.32N_123 47'18.40W
2015-07-08	PV	turkey baster sample of floating samples	Anabaena	0.6653	1.09203	0	40 12'19.32N_123 47'18.40W
2015-07-17	SF_MirandaBridge	cyano, upstream of bridge	Anabaena	0.6617	0.248	0	40 13'4.55N_123 48'59.50W
2015-07-17	SF_MirandaBridge	floating, taken from turkey baster	Anabaena	0.4436	0.18709	0	40 13'4.55N_123 48'59.50W
2015-07-17	MS_McCann	benthic, downstream of bridge	Anabaena	0.5948	0	0.00471	40 19'34.84N_123 50'21.46W
2015-07-17	MS_McCann	floating cyano mat under bridge	Anabaena	1.1519	0.41277	0.00408	40 19'34.84N_123 50'21.46W
2014-07-12	HF	cyano	Anabaena	0.85	0	0.04208	40 25'13.50N_123 56'7.10W
2014-07-12	CL	2 delim	Anabaena	1.51	0	0	40 29'26.80N_123 59'38.44W
2015-07-17	LE_HoweCreekPool	NA	Anabaena	0.6869	0.17592	0	40 30'48.96N_124 9'27.27W
2014-07-22	SF_TenMile	Nostoc A	Nostoc	0.475	0	0	39 45'16.60N_123 37'52.98W
2014-07-22	SF_TenMile	nostoc B	Nostoc	0.108	0	0	39 45'16.60N_123 37'52.98W
2014-07-24	LG	Us of pool, Nostoc ears	Nostoc	0.118	0	0	39 52'29.35N_123 44'4.20W
2014-08-31	LG	Nostoc ears	Nostoc	0.245	0.06343	0	39 52'31.75N_123 43'33.11W
2014-08-02	PV	nostoc patch in center of channel between island and 0m transect	Nostoc	0.171	0	0	40 12'19.15N_123 47'18.99W
2014-08-16	PV	Nostoc near SPATT	Nostoc	0.572	0	0	40 12'19.15N_123 47'18.99W
2014-08-31	PV	Nostoc near SPATT	Nostoc	0.54	0.88315	0	40 12'19.15N_123 47'18.99W
2014-09-19	PV	Nostoc in river channel	Nostoc	0.583	0	0	40 12'19.15N_123 47'18.99W
2014-07-12	HF	Nostoc	Nostoc	NA	0	0	40 24'59.74N_123 56'6.19W
2015-07-19	MF_DosRios	phormidium	Phormidium	0.2822	0.15648	0.37193	39 42'48.06N_123 21'7.02W
2015-08-10	AN	Downstream	Phormidium	0.0485	0	0.3868	39 43'44.54N_123 38'47.50W
2015-08-10	AN	Upstream	Phormidium	0.06596	0.09824	0.03639	39 43'44.54N_123 38'47.50W
2015-08-15	AN	NA	Phormidium	0.03982	0	2.20894	39 43'44.54N_123 38'47.50W
2015-08-15	AN	NA	Phormidium	0.04765	0	0	39 43'44.54N_123 38'47.50W
2015-08-15	AN	NA	Phormidium	0.07497	0.02081	0.01441	39 43'44.54N_123 38'47.50W
2015-08-15	AN	NA	Phormidium	0.08437	0.03982	2.22069	39 43'44.54N_123 38'47.50W
2015-08-15	AN	NA	Phormidium	0.09	0	0	39 43'44.54N_123 38'47.50W
2014-07-22	AN	T15-20, xstrm 3 cyano	Phormidium	1.17	0	0.0014	39 44'30.74N_123 38'11.24W
2015-08-11	MF_BB	NA	Phormidium	0.1466	0	0	39 49'28.88N_123 5'24.20W
2015-08-11	MF_USGS_1	NA	Phormidium	0.16994	0	0.00212	39 49'44.12N_123 4'19.55W
2015-08-11	MF_USGS_2	NA	Phormidium	0.15408	0	0.01687	39 49'44.12N_123 4'19.55W
2015-08-11	MF_USGS_3	NA	Phormidium	0.16116	0	0	39 49'44.12N_123 4'19.55W
2015-08-04	CedarCr_Confluence	Upstream	Phormidium	0.05004	0.14748	0.07914	39 50'21.83N_123 42'29.24W
2015-08-03	SF_CedarCreek	NA	Phormidium	0.06184	0	0.79431	39 50'22.71N_123 42'36.49W
2015-08-03	SF_CedarCreek	NA	Phormidium	0.09373	0	0.76176	39 50'22.71N_123 42'36.49W
2015-08-03	SF_CedarCreek	NA	Phormidium	0.09647	0.11133	0.03027	39 50'22.71N_123 42'36.49W
2015-08-03	SF_CedarCreek	NA	Phormidium	0.10479	0.7976	0.28743	39 50'22.71N_123 42'36.49W
2015-08-03	SF_CedarCreek	NA	Phormidium	0.17064	0.75598	0	39 50'22.71N_123 42'36.49W
2015-08-05	CedarCrWeir	Downstream	Phormidium	0.02574	1.1049	0	39 50'25.90N_123 42'25.84W
2015-08-05	CedarCrWeir	Upstream15	Phormidium	0.01378	3.30479	0	39 50'28.24N_123 42'22.88W
2015-08-05	CedarCrWeir	Upstream16	Phormidium	0.0156	0	0.14487	39 50'28.24N_123 42'22.88W
2014-07-18	LG	phormidium	Phormidium	0.451	0	0.15018	39 52'31.49N_123 43'33.01W
2014-08-02	LG	phormidium near spatt	Phormidium	0.229	3.33058	0.02143	39 52'31.49N_123 43'33.01W
2014-08-24	LG	Phormidium	Phormidium	0.16029	1.22633	0.04574	39 52'31.49N_123 43'33.01W
2014-09-12	LG	Phormidium	Phormidium	0.481	1.74561	0.03034	39 52'31.49N_123 43'33.01W
2015-08-13	LG	NA	Phormidium	0.31334	0	2.29591	39 52'31.49N_123 43'33.01W
2015-08-12	SF_LumberBridge	NA	Phormidium	0.28274	0.1182	0	39 58'25.60N_123 48'10.28W
2015-08-13	PR	NA	Phormidium	0.12856	0	0	39 59'58.65N_123 47'36.74W
2015-07-08	PR	Phormidium cobbles in riffle ds of SPATT location	Phormidium	0.1981	0.57183	0	40 0'1.53N_123 47'15.74W
2014-08-02	PR	brown algae near spatt	Phormidium	1.198	0	0	40 0'3.02N_123 47'19.46W
2014-08-31	PR	ds of SPATT brown spire cyano	Phormidium	2.188	0	0	40 0'3.02N_123 47'19.46W
2014-07-18	PR	phormidium at riffle	Phormidium	0.181	0	0.04189	40 0'4.45N_123 47'23.72W
2014-08-07	PR	phormidium at riffle	Phormidium	0.315	0.05162	0	40 0'4.45N_123 47'23.72W
2014-08-24	PR	Phormidium upstream of pool	Phormidium	0.40503	0	0.16113	40 0'4.45N_123 47'23.72W
2014-08-31	PR	Phormidium US of riffle	Phormidium	0.729	0	0	40 0'4.45N_123 47'23.72W
2014-08-07	PR	floating mat at pool inlet	Phormidium	0.808	0	0	40 0'6.89N_123 47'29.10W
2015-08-13	PR	NA	Phormidium	0.09478	0.71028	0	40 0'0.94N_123 47'13.17W
2015-08-19	SF_USGS_Miranda	NA	Phormidium	0.04291	0.55651	0.07644	40 11'10.81N_123 46'19.56W
2015-08-19	SF_USGS_Miranda	NA	Phormidium	0.08972	0.52764	0.83727	40 11'10.81N_123 46'19.56W
2015-08-19	SF_USGS_Miranda	NA	Phormidium	0.11539	0.73681	0.12757	40 11'10.81N_123 46'19.56W
2015-08-19	SF_USGS_Miranda	NA	Phormidium	0.19025	0	0.0574	40 11'10.81N_123 46'19.56W
2015-08-19	SF_USGS_Miranda	NA	Phormidium	0.23346	0.31432	0.05157	40 11'10.81N_123 46'19.56W
2015-08-06	DobbynCr_AP	NA	Phormidium	0.19128	0	0.04172	40 11'29.17N_123 35'21.14W
2015-08-06	DobbynCr_AP	NA	Phormidium	0.08844	0.21506	0.09588	40 11'29.17N_123 35'21.14W
2015-08-08	SF_ChimneyTree	NA	Phormidium	0.09759	0.06824	0	40 11'31.51N_123 46'10.80W
2015-08-08	SF_ChimneyTree	NA	Phormidium	0.10205	0.1464	0.80039	40 11'31.51N_123 46'10.80W
2015-08-08	SF_ChimneyTree	NA	Phormidium	0.13606	0.43613	0.42011	40 11'31.51N_123 46'10.80W
2015-08-08	SF_ChimneyTree	NA	Phormidium	0.13838	0	0.10233	40 11'31.51N_123 46'10.80W
2015-08-08	SF_ChimneyTree	NA	Phormidium	0.16507	0.12213	0.05961	40 11'31.51N_123 46'10.80W
2015-08-12	SF_ChimneyTree	NA	Phormidium	0.1485	0.14465	0	40 11'33.60N_123 46'10.86W
2015-08-12	SF_ChimneyTree	NA	Phormidium	0.18074	0.30707	0.00575	40 11'36.26N_123 46'10.42W
2014-08-16	PV	RL phormidium	Phormidium	0.42559	2.65342	0.06895	40 12'16.88N_123 47'16.46W
2014-08-24	PV	RL phormidium	Phormidium	0.631935	1.82345	0	40 12'16.88N_123 47'16.46W
2014-08-31	PV	RL brown spires	Phormidium	1.082	24.1942	0	40 12'16.88N_123 47'16.46W
2014-08-31	PV	RL phormidium	Phormidium	0.938	6.12345	0	40 12'16.88N_123 47'16.46W
2015-08-06	DobbynCr_FS	Upstream	Phormidium	0.49266	0	0	40 14'6.55N_123 37'58.86W
2015-08-06	DobbynCr_FS	Downstream	Phormidium	0.04144	0.65299	0	40 14'6.91N_123 37'59.30W
2015-08-06	DobbynCr_FS	Downstream	Phormidium	0.07702	0	0	40 14'6.91N_123 37'59.30W
2015-08-18	LarabeeCreek	NA	Phormidium	0.2384	0.12911	0.02114	40 24'31.67N_123 55'56.80W
2015-08-18	LarabeeCreek	NA	Phormidium	0.08266	0.35785	0	40 24'32.57N_123 55'53.13W
2015-08-18	HF	NA	Phormidium	0.29058	0.20256	0	40 25'13.50N_123 56'7.10W

## Sheet: SF114_mat_samples
date.collected	site	location	dominant_cyano	DW_g	ATX.dw	MCY.dw	lat_long
2015-07-10	AN	6.C	Anabaena	0.3906	0.03333	0.00358	39 44'30.69N_123 38'17.30W
2015-07-10	AN	6.NL	Anabaena	0.1386	0.1254	0	39 44'30.69N_123 38'17.30W
2015-07-10	AN	7.NL	Anabaena	0.111	0.36757	0	39 44'30.69N_123 38'17.30W
2015-07-10	AN	7.NP	Anabaena	0.0845	0.48284	0	39 44'30.69N_123 38'17.30W
2015-07-10	AN	7.PL	Anabaena	0.0987	0.23769	0	39 44'30.69N_123 38'17.30W
2015-07-10	AN	cyano spires from flume 6.NL	Anabaena	0.1386	0.62619	0	39 44'30.69N_123 38'17.30W
2014-07-17	AN	ds of T105 2 delim	Anabaena	0.592	0	0.00412	39 44'30.74N_123 38'11.24W
2014-07-17	AN	ds of T75 old cyano	Anabaena	1.555	0	0	39 44'30.74N_123 38'11.24W
2014-07-17	AN	T:15-20, Xstrm: 8	Anabaena	0.693	0	0.00778	39 44'30.74N_123 38'11.24W
2014-07-17	AN	upstream of transect 0, xstrm 7-8, w/ cyano, 1 delim	Anabaena	0.702	1.64942	0	39 44'30.74N_123 38'11.24W
2014-07-21	AN	T90-95	Anabaena	2.083	0	0	39 44'30.74N_123 38'11.24W
2014-07-21	AN	T90-T95 old cyano	Anabaena	1.183	0	0.0026	39 44'30.74N_123 38'11.24W
2015-07-08	AN	cyano spires near nut exp. Site 1	Anabaena	0.2161	0.22989	0	39 44'30.74N_123 38'11.24W
2015-07-08	AN	cyano spires near nut exp. Site 4	Anabaena	0.1912	2.34728	0.02845	39 44'30.74N_123 38'11.24W
2015-07-08	AN	cyano spires near nut. exp. Site 5	Anabaena	0.1633	0.67911	0	39 44'30.74N_123 38'11.24W
2015-07-08	AN	cyano spires near nut. exp. Site 6	Anabaena	0.2579	0.41691	0	39 44'30.74N_123 38'11.24W
2015-07-10	AN	3.C	Anabaena	0.0782	0.37811	0.11028	39 44'30.74N_123 38'11.24W
2015-07-10	AN	3.NL	Anabaena	0.1229	0.60752	0	39 44'30.74N_123 38'11.24W
2015-07-10	AN	3.NP	Anabaena	0.0845	0.89467	0.04418	39 44'30.74N_123 38'11.24W
2015-07-10	AN	4.C	Anabaena	0.4851	0.57163	0	39 44'30.74N_123 38'11.24W
2015-07-10	AN	4.NL	Anabaena	0.1494	1.5132	0	39 44'30.74N_123 38'11.24W
2015-07-10	AN	4.NP	Anabaena	0.5447	0	0.00116	39 44'30.74N_123 38'11.24W
2015-07-10	AN	4.PL	Anabaena	0.583	0.57509	0	39 44'30.74N_123 38'11.24W
2015-07-10	AN	5.C	Anabaena	0.1922	0.61748	0	39 44'30.74N_123 38'11.24W
2015-07-10	AN	5.NL	Anabaena	0.157	1.10064	0.21279	39 44'30.74N_123 38'11.24W
2015-07-10	AN	5.NP	Anabaena	0.364	0.55305	0	39 44'30.74N_123 38'11.24W
2015-07-10	AN	1.NP	Anabaena	0.0262	0.46351	0.04214	39 44'30.84N_123 38'4.54W
2015-07-10	AN	2.NL	Anabaena	0.2087	0.15281	0	39 44'30.84N_123 38'4.54W
2015-07-10	AN	2.NP	Anabaena	0.2245	0.6078	0	39 44'30.84N_123 38'4.54W
					mean	0.0157614	ug/gDW
					median	0	ug/gDW
					max	0.21279	ug/gDW

## Sheet: Metadata
date.collected	collection date
site	name of collection site
location	location within collection site
dominant_cyano	dominant cyanobacteria genus within sample based on 400x microscopy
DW_g	dry weight (grams) of samples
ATX.dw	micrograms anatoxin-a per gram dry weight
MCY.dw	micrograms microcystins per gram dry weight (sum or -LR, -RR, -YR, and -LA congener)
lat_long	latitude and longitude of collection
