# Supplementary material for: Widespread anatoxin-a detection in benthic cyanobacterial mats throughout a river network
Source: PLoS One. 2018 May 18;13(5):e0197669. doi: 10.1371/journal.pone.0197669 (PMC5959195; doi:10.1371/journal.pone.0197669)
Supplement: S3 Table — (XLSX) [file pone.0197669.s009.xlsx]

## Sheet: water_sample_cyanotoxins
S3 Table. Anatoxin-a (ATX) and microcystin (MCY) concentrations in unfiltered water samples collected in the Eel River watershed.
date_collected	site	fork	lat_long	ATX_ugL	MCY_ugL
2015-08-09	SF_ChimneyTree	SF	40 11'31.51N_123 46'10.80W	0.6	0.28
2015-08-20	SF_USGS_Miranda	SF	40 11'10.81N_123 46'19.56W	0	0.2
2015-07-19	MS_DosRios	MS	39 42'47.96N_123 21'12.40W	0.32	0.2
2015-07-19	MF_DosRios	MF	39 42'48.06N_123 21'7.02W	0	0.18
2015-07-17	MS_McCann	MS	40 19'34.84N_123 50'21.46W	0	0.28
2015-07-25	SF114	SF	39 44'32.56N_123 38'17.11W	0	0.18
2015-07-18	SF114	SF	39 44'32.56N_123 38'17.11W	0	0.3
2015-08-01	SF114	SF	39 44'32.56N_123 38'17.11W	0	0.24
2015-07-04	SF114	SF	39 44'32.56N_123 38'17.11W	0.12	0.14
2015-07-17	SF_MirandaBridge	SF	40 13'5.24N_123 49'0.09W	0.24	0.14
2015-08-13	SF883	SF	40 0'3.25N_123 47'20.10W	0.14	0.28
2015-07-13	SF114	SF	39 44'32.56N_123 38'17.11W	0.84	0.16
2015-08-11	MF_BlackButte	MF	39 49'28.88N_123 5'24.20W	0.66	0.14
2015-08-10	ElderCreek	CR	39 43'44.21N_123 38'51.87W	0.62	0.24
2015-08-13	SF673	SF	39 52'31.88N_123 43'33.42W	0.42	0.16
2015-08-12	SF_ChimneyTree	SF	40 11'31.51N_123 46'10.80W	0.88	0.28
2015-07-19	MF_DosRios	MF	39 42'48.06N_123 21'7.02W	0.84	0.28
2015-08-18	LarabeeCreek	CR	40 24'31.67N_123 55'56.80W	1.04	0.16
2015-08-11	MF_USGS	MF	39 49'44.12N_123 4'19.55W	0	0.14
2015-07-17	SF_Dyerville	SF	40 21'13.58N_123 55'21.53W	0	0.2
2015-08-18	LE7908	LE	40 24'59.91WN_123 56'7.08W	0	0.34
2015-07-19	NorthFork	NF	39 56'17.26N_123 21'1.10W	1.46	0.2
2015-08-12	SF_LumberBridge	SF	39 58'25.60N_123 48'10.28W	1.2	0.4
2015-08-15	SF114	SF	39 44'32.56N_123 38'17.11W	0.6	0.34
2015-07-09	SF883	SF	40 0'3.25N_123 47'20.10W	1.38	0.56
2015-07-04	SF114	SF	39 44'32.56N_123 38'17.11W	1.06	0.42

## Sheet: metadata
Unfiltered water samples collected from Eel River watershed
date.collected	date of collection
site	sampling site in Eel River Watershed
fork	sub-watershed fork where sample was collected
lat_long	latitude and longitude of sampling
MCY_ugL	microcystins microgram per liter (sum of -LR, -RR, -YR, and -LA congeners)
ATX_ugL	anatoxin-a microgram per liter
