# Supplementary material for: Widespread anatoxin-a detection in benthic cyanobacterial mats throughout a river network
Source: PLoS One. 2018 May 18;13(5):e0197669. doi: 10.1371/journal.pone.0197669 (PMC5959195; doi:10.1371/journal.pone.0197669)
Supplement: S4 Table — (XLSX) [file pone.0197669.s010.xlsx]

## Sheet: WorkingData
S3 Table. Cell counts of Anabaena cells from filtered water samples.
DateCollected	Location	lat_long	VolumeFiltered_mL	FilterDiameter_mm	FilterArea_mm^2	Magnification	FOVarea_mm^2	FOV_Count	AnabaenaFilaments	Filaments / mL	Cells / mL	Average Anabaena Cells	St. Dev Anabaena Cells
2016-07-19	ChimneyTree	40 11'31.51N_123 46'10.80W	500	25	490.874	200	0.246301	35	17	1.93604	29.2684	15.1176	11.8051
2016-07-21	SFCed_DS	39 50'22.71N_123 42'36.49W	500	25	490.874	200	0.246301	36	15	1.66082	22.3024	13.4286	7.86144
2016-07-21	SFCed_US	39 50'22.71N_123 42'36.49W	500	25	490.874	200	0.246301	34	29	3.3998	53.9718	15.875	17.266
2016-06-27	SFSC	39 43'7.54N_123 39'11.82W	400	25	484	200	0.246301	65	0	0	0	0	#DIV/0!
2016-06-27	WhiteHousePool	39 44'50.80N_123 38'0.53W	400	25	484	200	0.246301	65	14	1.05812	15.0253	14.2	12.3589
2016-06-27	SalserBar	39 44'30.45N_123 38'15.82W	400	25	484	200	0.246301	65	11	0.831378	12.4707	15	15.8177
2016-06-27	TurtleTeacupHead	39 44'30.98N_123 38'4.26W	400	25	484	200	0.246301	65	2	0.15116	3.02319	20	22.6274
2016-06-27	WildPoolTail	39 44'27.77N_123 38'1.95W	400	25	484	200	0.246301	65	1	0.0755799	0.377899	5	#DIV/0!
2016-06-27	WildPoolHead	39 44'24.72N_123 37'56.79W	400	25	484	200	0.246301	65	0	0	0	0	#DIV/0!
2016-06-27	SF_McKinley	39 44'1.70N_123 37'48.80W	400	25	484	200	0.246301	65	2	0.15116	1.96508	13	9.89949
2016-06-27	SF_Elder	39 43'47.96N_123 38'53.90W	400	25	484	200	0.246301	65	2	0.15116	1.96508	13	7.07107
2016-06-29	WhiteHousePool_Deep	39 44'50.80N_123 38'0.53W	340	25	484	200	0.246301	30	120	23.1185	440.612	19.0588	10.7905
2016-06-29	WhiteHousePool_Surface	39 44'50.80N_123 38'0.53W	340	25	484	200	0.246301	30	32	6.16495	106.766	17.3182	13.7819
2016-07-29	SFP_1	40 0'3.02N_123 47'19.46W	300	25	490.874	200	0.246301	50	49	6.51042	152.633	23.4444	15.3528
2016-07-29	SFP_2	40 0'3.02N_123 47'19.46W	300	25	490.874	200	0.246301	50	68	9.03486	221.232	24.4865	16.7053

## Sheet: CellsPerFilament
Average Anabaena Cells	St. Dev Anabaena Cells		Cells per filament
15.1176	11.8051		12	7	17	19	13	7	12	5	4	23	9	22	55	12	7	19	14
13.4286	7.86144		15	5	7	12	8	32	15	20	25	11	8	4	11	15
15.875	17.266		5	8	6	6	14	79	4	4	15	8	6	9	9	9	52	7	17	26	16	31	21	15	5	9
0	#DIV/0!		0
14.2	12.3589		39	36	5	10	8	8	3	36	15	4	13	15	5	8	8
15	15.8177		3	6	20	21	6	6	5	5	57	12	24
20	22.6274		36	4
5	#DIV/0!		5
0	#DIV/0!		0
13	9.89949		20	6
13	7.07107		8	18
19.0588	10.7905		5	13	34	26	25	39	13	12	9	7	24	21	24	33	4	10	25
17.3182	13.7819		5	8	29	15	8	30	11	7	5	11	34	11	21	6	27	13	57	29	7	36	7		4
23.4444	15.3528		12	10	45	5	10	16	17	16	39	20	46	18	10	5	30	52	26	19	23	8	10	16	19	60	14	15	12	9	17	16	47	53	12	14	42	61		13	40	32	20	16	37	18	11	24
24.4865	16.7053		40	22	16	30	16	9	10	14	37	26	17	28	11	10	4	12	16	36	18	43	15	42	33	17	18	22	50	64	18	16	17	21	67	44	31	9	7	15	20	1	19	29	18	33	40	43	50
[truncated: 17 more columns]
